# Supplementary material for: Hand, Foot, and Mouth Disease in China: Modeling Epidemic Dynamics of Enterovirus Serotypes and Implications for Vaccination
Source: PLoS Med. 2016 Feb 16;13(2):e1001958. doi: 10.1371/journal.pmed.1001958 (PMC4755668; doi:10.1371/journal.pmed.1001958)
Supplement: S2 Dataset — Estimated weekly case counts of EV-A71, CV-A16, and other non-EV-A71 and non-CV-A16 serotypes of enterovirus, for each province (linked to S1 Dataset via ID), from 1 January 2009 to 31 December 2013. (CSV) [file pmed.1001958.s003.csv]

PROV_ID	YEAR	WEEK	EVA71	CVA16	OTHER
11	2009	1	5	8	0
11	2009	2	4	6	0
11	2009	3	3	5	0
11	2009	4	2	3	0
11	2009	5	8	0	0
11	2009	6	12	0	0
11	2009	7	26	0	0
11	2009	8	56	0	0
11	2009	9	21	31	2
11	2009	10	32	47	4
11	2009	11	45	66	5
11	2009	12	80	119	10
11	2009	13	125	99	42
11	2009	14	187	149	64
11	2009	15	182	146	62
11	2009	16	203	162	69
11	2009	17	314	253	67
11	2009	18	319	256	68
11	2009	19	346	278	74
11	2009	20	380	305	81
11	2009	21	389	347	92
11	2009	22	333	298	79
11	2009	23	312	279	73
11	2009	24	305	272	72
11	2009	25	334	291	148
11	2009	26	341	297	151
11	2009	27	313	273	139
11	2009	28	276	240	122
11	2009	29	299	226	77
11	2009	30	313	236	81
11	2009	31	276	208	71
11	2009	32	251	189	65
11	2009	33	197	263	85
11	2009	34	157	210	68
11	2009	35	142	189	61
11	2009	36	129	172	56
11	2009	37	139	218	55
11	2009	38	126	199	50
11	2009	39	122	192	48
11	2009	40	94	147	37
11	2009	41	116	90	26
11	2009	42	95	73	21
11	2009	43	118	92	27
11	2009	44	106	82	24
11	2009	45	71	166	71
11	2009	46	45	104	45
11	2009	47	40	94	40
11	2009	48	30	69	30
11	2009	49	33	110	17
11	2009	50	26	87	13
11	2009	51	19	65	10
11	2009	52	14	48	7
11	2009	53	8	12	2
11	2010	1	4	5	1
11	2010	2	4	6	1
11	2010	3	4	6	1
11	2010	4	1	2	1
11	2010	5	1	3	2
11	2010	6	1	2	1
11	2010	7	1	3	1
11	2010	8	9	11	2
11	2010	9	18	22	3
11	2010	10	27	34	5
11	2010	11	40	49	7
11	2010	12	55	118	55
11	2010	13	67	145	67
11	2010	14	93	200	93
11	2010	15	157	340	157
11	2010	16	299	317	119
11	2010	17	400	424	159
11	2010	18	370	392	147
11	2010	19	518	549	206
11	2010	20	610	493	353
11	2010	21	643	519	372
11	2010	22	723	584	418
11	2010	23	723	584	418
11	2010	24	777	435	450
11	2010	25	778	435	451
11	2010	26	746	417	432
11	2010	27	615	344	356
11	2010	28	377	231	254
11	2010	29	379	232	255
11	2010	30	273	168	184
11	2010	31	201	123	135
11	2010	32	135	109	78
11	2010	33	126	102	73
11	2010	34	120	97	70
11	2010	35	101	81	58
11	2010	36	122	137	73
11	2010	37	110	123	65
11	2010	38	126	142	75
11	2010	39	96	108	57
11	2010	40	77	61	33
11	2010	41	61	48	26
11	2010	42	73	58	31
11	2010	43	89	71	38
11	2010	44	125	91	58
11	2010	45	99	72	46
11	2010	46	92	67	42
11	2010	47	76	55	35
11	2010	48	94	32	29
11	2010	49	72	24	22
11	2010	50	45	15	14
11	2010	51	33	11	10
11	2010	52	8	14	7
11	2011	1	6	9	5
11	2011	2	4	6	3
11	2011	3	3	5	3
11	2011	4	2	0	0
11	2011	5	2	0	1
11	2011	6	5	0	1
11	2011	7	5	0	1
11	2011	8	6	4	1
11	2011	9	8	5	2
11	2011	10	7	5	2
11	2011	11	12	8	3
11	2011	12	17	7	9
11	2011	13	24	10	12
11	2011	14	32	14	17
11	2011	15	39	17	20
11	2011	16	83	46	27
11	2011	17	114	64	37
11	2011	18	159	89	52
11	2011	19	229	129	75
11	2011	20	284	176	99
11	2011	21	349	216	122
11	2011	22	405	251	141
11	2011	23	445	275	155
11	2011	24	445	305	269
11	2011	25	512	350	309
11	2011	26	485	332	293
11	2011	27	471	322	285
11	2011	28	412	245	155
11	2011	29	381	227	143
11	2011	30	351	209	132
11	2011	31	326	194	122
11	2011	32	258	180	55
11	2011	33	245	171	53
11	2011	34	199	138	43
11	2011	35	186	129	40
11	2011	36	165	156	43
11	2011	37	172	163	45
11	2011	38	187	177	49
11	2011	39	164	155	43
11	2011	40	154	125	29
11	2011	41	128	104	24
11	2011	42	177	143	33
11	2011	43	208	168	39
11	2011	44	143	193	43
11	2011	45	181	244	54
11	2011	46	141	191	43
11	2011	47	143	193	43
11	2011	48	101	146	33
11	2011	49	79	114	26
11	2011	50	53	76	17
11	2011	51	50	73	17
11	2011	52	48	48	12
11	2012	1	29	29	7
11	2012	2	15	15	4
11	2012	3	11	11	3
11	2012	4	6	6	1
11	2012	5	12	13	3
11	2012	6	16	17	3
11	2012	7	16	17	3
11	2012	8	19	18	4
11	2012	9	21	20	4
11	2012	10	26	25	5
11	2012	11	33	31	7
11	2012	12	44	68	15
11	2012	13	48	75	16
11	2012	14	59	92	20
11	2012	15	66	102	22
11	2012	16	119	167	41
11	2012	17	179	250	62
11	2012	18	254	355	88
11	2012	19	340	475	118
11	2012	20	500	651	241
11	2012	21	607	791	293
11	2012	22	643	838	311
11	2012	23	697	908	337
11	2012	24	639	793	429
11	2012	25	614	761	411
11	2012	26	633	785	424
11	2012	27	665	825	446
11	2012	28	678	646	401
11	2012	29	475	452	280
11	2012	30	346	329	204
11	2012	31	273	260	161
11	2012	32	202	197	92
11	2012	33	160	155	73
11	2012	34	132	129	60
11	2012	35	97	94	44
11	2012	36	118	86	28
11	2012	37	124	90	29
11	2012	38	112	81	26
11	2012	39	91	66	21
11	2012	40	94	58	36
11	2012	41	75	46	29
11	2012	42	78	48	30
11	2012	43	80	49	31
11	2012	44	71	46	24
11	2012	45	77	50	26
11	2012	46	71	46	24
11	2012	47	58	38	19
11	2012	48	43	41	26
11	2012	49	28	27	17
11	2012	50	25	24	15
11	2012	51	21	20	12
11	2012	52	14	14	9
11	2013	1	7	8	1
11	2013	2	6	7	1
11	2013	3	5	6	1
11	2013	4	5	5	1
11	2013	5	5	4	1
11	2013	6	4	3	1
11	2013	7	4	3	1
11	2013	8	11	8	3
11	2013	9	8	6	11
11	2013	10	13	10	18
11	2013	11	18	14	25
11	2013	12	27	20	37
11	2013	13	54	36	79
11	2013	14	68	45	101
11	2013	15	87	57	128
11	2013	16	98	65	145
11	2013	17	116	52	241
11	2013	18	134	60	279
11	2013	19	164	74	341
11	2013	20	164	74	342
11	2013	21	241	101	386
11	2013	22	286	120	458
11	2013	23	330	139	529
11	2013	24	456	192	731
11	2013	25	425	184	641
11	2013	26	493	214	743
11	2013	27	629	273	948
11	2013	28	531	230	800
11	2013	29	377	273	611
11	2013	30	272	197	441
11	2013	31	209	151	338
11	2013	32	177	128	287
11	2013	33	135	89	196
11	2013	34	115	76	167
11	2013	35	81	54	118
11	2013	36	63	41	91
11	2013	37	48	65	73
11	2013	38	54	74	82
11	2013	39	51	70	78
11	2013	40	46	63	70
11	2013	41	53	60	54
11	2013	42	51	58	52
11	2013	43	52	59	53
11	2013	44	50	57	51
11	2013	45	49	69	73
11	2013	46	54	76	80
11	2013	47	45	63	67
11	2013	48	35	49	52
11	2013	49	36	38	27
11	2013	50	29	31	22
11	2013	51	22	24	17
11	2013	52	19	20	15
11	2013	53	4	5	3
12	2009	1	3	4	0
12	2009	2	4	6	0
12	2009	3	2	2	0
12	2009	4	1	2	0
12	2009	5	1	0	0
12	2009	6	6	0	0
12	2009	7	5	0	0
12	2009	8	8	0	0
12	2009	9	4	6	0
12	2009	10	7	10	1
12	2009	11	10	15	1
12	2009	12	16	23	2
12	2009	13	24	19	8
12	2009	14	35	28	12
12	2009	15	47	38	16
12	2009	16	71	57	24
12	2009	17	107	86	23
12	2009	18	106	85	23
12	2009	19	110	88	23
12	2009	20	112	90	24
12	2009	21	117	105	28
12	2009	22	136	121	32
12	2009	23	121	108	29
12	2009	24	130	117	31
12	2009	25	137	120	61
12	2009	26	154	134	68
12	2009	27	121	105	53
12	2009	28	124	108	55
12	2009	29	138	104	35
12	2009	30	127	96	33
12	2009	31	120	91	31
12	2009	32	119	90	31
12	2009	33	78	104	34
12	2009	34	55	74	24
12	2009	35	60	80	26
12	2009	36	51	68	22
12	2009	37	66	104	26
12	2009	38	68	107	27
12	2009	39	67	105	26
12	2009	40	68	107	27
12	2009	41	86	67	19
12	2009	42	69	53	16
12	2009	43	88	68	20
12	2009	44	64	49	14
12	2009	45	44	103	44
12	2009	46	32	75	32
12	2009	47	18	42	18
12	2009	48	11	27	11
12	2009	49	11	38	6
12	2009	50	10	33	5
12	2009	51	9	31	5
12	2009	52	7	24	4
12	2009	53	2	3	1
12	2010	1	2	3	1
12	2010	2	1	2	0
12	2010	3	1	2	0
12	2010	4	0	1	1
12	2010	5	0	0	0
12	2010	6	0	0	0
12	2010	7	0	0	0
12	2010	8	2	2	0
12	2010	9	3	4	1
12	2010	10	4	5	1
12	2010	11	5	6	1
12	2010	12	8	17	8
12	2010	13	10	22	10
12	2010	14	12	26	12
12	2010	15	29	62	29
12	2010	16	56	59	22
12	2010	17	72	77	29
12	2010	18	86	91	34
12	2010	19	127	135	51
12	2010	20	187	151	108
12	2010	21	246	198	142
12	2010	22	392	316	227
12	2010	23	482	389	279
12	2010	24	552	308	319
12	2010	25	583	326	338
12	2010	26	584	327	338
12	2010	27	479	268	277
12	2010	28	311	191	210
12	2010	29	281	172	189
12	2010	30	245	150	165
12	2010	31	171	105	115
12	2010	32	109	88	63
12	2010	33	84	68	49
12	2010	34	71	57	41
12	2010	35	56	45	33
12	2010	36	79	88	47
12	2010	37	59	66	35
12	2010	38	56	63	33
12	2010	39	47	53	28
12	2010	40	44	35	19
12	2010	41	43	34	18
12	2010	42	47	37	20
12	2010	43	54	42	23
12	2010	44	76	55	35
12	2010	45	75	55	35
12	2010	46	66	48	30
12	2010	47	58	42	27
12	2010	48	54	18	17
12	2010	49	42	14	13
12	2010	50	38	13	12
12	2010	51	22	8	7
12	2010	52	10	16	9
12	2011	1	4	6	3
12	2011	2	3	4	2
12	2011	3	2	3	2
12	2011	4	3	0	1
12	2011	5	0	0	0
12	2011	6	1	0	0
12	2011	7	1	0	0
12	2011	8	1	1	0
12	2011	9	2	1	0
12	2011	10	3	2	1
12	2011	11	4	3	1
12	2011	12	5	2	3
12	2011	13	5	2	3
12	2011	14	7	3	4
12	2011	15	16	7	8
12	2011	16	35	20	12
12	2011	17	63	35	21
12	2011	18	82	46	27
12	2011	19	145	81	47
12	2011	20	202	125	71
12	2011	21	278	172	97
12	2011	22	318	197	111
12	2011	23	364	226	127
12	2011	24	361	247	218
12	2011	25	403	276	244
12	2011	26	497	340	301
12	2011	27	519	355	314
12	2011	28	358	213	135
12	2011	29	337	201	127
12	2011	30	273	163	103
12	2011	31	254	152	96
12	2011	32	162	113	35
12	2011	33	129	90	28
12	2011	34	117	82	25
12	2011	35	83	58	18
12	2011	36	87	82	23
12	2011	37	90	85	24
12	2011	38	87	82	23
12	2011	39	80	76	21
12	2011	40	67	54	12
12	2011	41	60	48	11
12	2011	42	81	66	15
12	2011	43	79	64	15
12	2011	44	66	89	20
12	2011	45	90	122	27
12	2011	46	84	113	25
12	2011	47	61	82	18
12	2011	48	46	67	15
12	2011	49	37	54	12
12	2011	50	18	27	6
12	2011	51	19	27	6
12	2011	52	15	15	4
12	2012	1	11	11	3
12	2012	2	7	7	2
12	2012	3	6	6	1
12	2012	4	3	3	1
12	2012	5	3	3	1
12	2012	6	5	6	1
12	2012	7	5	6	1
12	2012	8	9	9	2
12	2012	9	7	7	1
12	2012	10	12	11	2
12	2012	11	11	10	2
12	2012	12	9	13	3
12	2012	13	17	27	6
12	2012	14	14	21	5
12	2012	15	18	28	6
12	2012	16	40	56	14
12	2012	17	42	58	15
12	2012	18	98	136	34
12	2012	19	130	182	45
12	2012	20	230	299	111
12	2012	21	281	366	136
12	2012	22	368	479	178
12	2012	23	438	571	212
12	2012	24	401	498	269
12	2012	25	362	449	243
12	2012	26	362	449	242
12	2012	27	371	460	249
12	2012	28	360	343	213
12	2012	29	240	229	142
12	2012	30	164	157	97
12	2012	31	107	102	63
12	2012	32	87	85	40
12	2012	33	64	62	29
12	2012	34	52	51	24
12	2012	35	42	41	19
12	2012	36	43	31	10
12	2012	37	43	31	10
12	2012	38	54	39	13
12	2012	39	41	30	10
12	2012	40	45	27	17
12	2012	41	27	16	10
12	2012	42	29	18	11
12	2012	43	23	14	9
12	2012	44	30	20	10
12	2012	45	35	23	12
12	2012	46	27	17	9
12	2012	47	30	20	10
12	2012	48	21	21	13
12	2012	49	17	16	10
12	2012	50	16	15	9
12	2012	51	16	15	10
12	2012	52	11	10	7
12	2013	1	4	5	1
12	2013	2	3	3	0
12	2013	3	1	1	0
12	2013	4	2	3	0
12	2013	5	2	1	0
12	2013	6	3	2	1
12	2013	7	2	2	1
12	2013	8	3	2	1
12	2013	9	3	2	5
12	2013	10	5	4	7
12	2013	11	6	4	8
12	2013	12	6	4	8
12	2013	13	10	6	14
12	2013	14	14	9	20
12	2013	15	18	12	27
12	2013	16	24	16	35
12	2013	17	24	11	50
12	2013	18	30	14	63
12	2013	19	40	18	83
12	2013	20	61	28	127
12	2013	21	99	41	158
12	2013	22	158	67	254
12	2013	23	198	83	317
12	2013	24	231	97	370
12	2013	25	217	94	328
12	2013	26	251	109	378
12	2013	27	277	120	417
12	2013	28	204	88	307
12	2013	29	133	96	215
12	2013	30	96	70	156
12	2013	31	73	53	118
12	2013	32	66	48	107
12	2013	33	45	29	65
12	2013	34	38	25	55
12	2013	35	32	21	46
12	2013	36	21	14	30
12	2013	37	20	27	30
12	2013	38	19	26	29
12	2013	39	19	26	29
12	2013	40	19	26	29
12	2013	41	20	23	20
12	2013	42	24	28	25
12	2013	43	21	24	22
12	2013	44	26	30	27
12	2013	45	25	35	37
12	2013	46	18	25	27
12	2013	47	18	26	27
12	2013	48	19	26	28
12	2013	49	14	15	11
12	2013	50	7	7	5
12	2013	51	6	6	4
12	2013	52	3	3	2
12	2013	53	1	1	1
13	2009	1	9	13	0
13	2009	2	8	11	0
13	2009	3	6	8	0
13	2009	4	3	5	0
13	2009	5	12	0	0
13	2009	6	11	0	0
13	2009	7	22	0	0
13	2009	8	41	0	0
13	2009	9	22	33	3
13	2009	10	36	53	4
13	2009	11	64	94	8
13	2009	12	116	171	14
13	2009	13	393	313	134
13	2009	14	765	611	260
13	2009	15	914	730	311
13	2009	16	1324	1057	451
13	2009	17	2473	1990	530
13	2009	18	2499	2010	535
13	2009	19	2065	1661	442
13	2009	20	1841	1481	395
13	2009	21	1711	1528	403
13	2009	22	1548	1383	365
13	2009	23	1391	1243	328
13	2009	24	1399	1250	330
13	2009	25	1271	1106	563
13	2009	26	1400	1219	620
13	2009	27	1256	1094	556
13	2009	28	1110	966	491
13	2009	29	1344	1014	345
13	2009	30	1375	1037	353
13	2009	31	1182	891	304
13	2009	32	978	738	251
13	2009	33	658	878	283
13	2009	34	513	684	221
13	2009	35	436	582	188
13	2009	36	401	535	173
13	2009	37	342	539	135
13	2009	38	348	548	137
13	2009	39	309	488	122
13	2009	40	255	402	100
13	2009	41	314	243	71
13	2009	42	238	184	54
13	2009	43	276	213	62
13	2009	44	257	199	58
13	2009	45	152	354	152
13	2009	46	93	216	93
13	2009	47	61	143	61
13	2009	48	33	76	33
13	2009	49	25	84	13
13	2009	50	23	76	11
13	2009	51	19	62	9
13	2009	52	15	51	8
13	2009	53	7	9	2
13	2010	1	4	6	1
13	2010	2	3	4	1
13	2010	3	3	4	1
13	2010	4	1	2	1
13	2010	5	1	2	1
13	2010	6	0	1	1
13	2010	7	0	1	1
13	2010	8	3	4	1
13	2010	9	9	11	2
13	2010	10	17	21	3
13	2010	11	21	26	4
13	2010	12	24	53	24
13	2010	13	31	66	31
13	2010	14	66	142	66
13	2010	15	141	304	141
13	2010	16	282	299	112
13	2010	17	470	498	187
13	2010	18	612	648	244
13	2010	19	896	950	357
13	2010	20	1261	1018	729
13	2010	21	1368	1105	791
13	2010	22	1603	1295	928
13	2010	23	1441	1164	834
13	2010	24	1263	706	731
13	2010	25	1125	629	651
13	2010	26	1094	611	633
13	2010	27	958	535	554
13	2010	28	683	419	460
13	2010	29	666	408	448
13	2010	30	510	313	344
13	2010	31	391	240	263
13	2010	32	270	218	156
13	2010	33	221	178	128
13	2010	34	210	170	122
13	2010	35	195	157	113
13	2010	36	212	237	126
13	2010	37	187	210	111
13	2010	38	196	221	117
13	2010	39	164	184	97
13	2010	40	151	120	65
13	2010	41	140	111	60
13	2010	42	177	140	76
13	2010	43	186	147	80
13	2010	44	277	202	128
13	2010	45	284	207	131
13	2010	46	255	185	118
13	2010	47	201	146	93
13	2010	48	225	76	70
13	2010	49	143	48	44
13	2010	50	121	41	37
13	2010	51	68	23	21
13	2010	52	24	38	21
13	2011	1	18	28	15
13	2011	2	14	23	13
13	2011	3	9	14	8
13	2011	4	13	0	3
13	2011	5	4	0	1
13	2011	6	8	0	2
13	2011	7	8	0	2
13	2011	8	6	4	1
13	2011	9	10	7	2
13	2011	10	12	8	3
13	2011	11	21	14	5
13	2011	12	32	14	17
13	2011	13	35	15	18
13	2011	14	49	21	25
13	2011	15	79	34	41
13	2011	16	151	85	50
13	2011	17	228	128	75
13	2011	18	297	166	97
13	2011	19	426	239	140
13	2011	20	561	347	196
13	2011	21	718	445	251
13	2011	22	789	489	276
13	2011	23	832	516	291
13	2011	24	857	586	518
13	2011	25	884	605	535
13	2011	26	955	654	578
13	2011	27	936	641	566
13	2011	28	820	489	308
13	2011	29	728	434	274
13	2011	30	693	413	261
13	2011	31	645	384	242
13	2011	32	527	367	113
13	2011	33	451	314	97
13	2011	34	396	276	85
13	2011	35	346	241	74
13	2011	36	353	333	92
13	2011	37	313	295	82
13	2011	38	387	366	101
13	2011	39	300	283	78
13	2011	40	335	271	63
13	2011	41	263	213	49
13	2011	42	342	276	64
13	2011	43	408	329	76
13	2011	44	283	383	85
13	2011	45	343	464	103
13	2011	46	329	445	99
13	2011	47	275	372	83
13	2011	48	207	299	68
13	2011	49	148	214	49
13	2011	50	109	158	36
13	2011	51	96	139	31
13	2011	52	68	68	17
13	2012	1	64	64	16
13	2012	2	43	43	11
13	2012	3	20	20	5
13	2012	4	20	22	4
13	2012	5	28	30	6
13	2012	6	26	28	6
13	2012	7	23	24	5
13	2012	8	29	27	6
13	2012	9	31	29	6
13	2012	10	36	34	7
13	2012	11	47	44	9
13	2012	12	56	87	19
13	2012	13	78	120	26
13	2012	14	127	197	43
13	2012	15	200	311	68
13	2012	16	413	576	143
13	2012	17	583	814	202
13	2012	18	923	1289	320
13	2012	19	1177	1643	408
13	2012	20	1479	1928	714
13	2012	21	1382	1801	668
13	2012	22	1318	1718	637
13	2012	23	1180	1537	570
13	2012	24	963	1194	645
13	2012	25	845	1048	566
13	2012	26	857	1063	574
13	2012	27	766	950	513
13	2012	28	751	715	444
13	2012	29	566	539	334
13	2012	30	421	401	249
13	2012	31	334	319	198
13	2012	32	259	253	118
13	2012	33	202	197	92
13	2012	34	154	150	70
13	2012	35	119	116	54
13	2012	36	137	100	32
13	2012	37	138	100	33
13	2012	38	139	101	33
13	2012	39	125	91	30
13	2012	40	177	108	68
13	2012	41	131	80	50
13	2012	42	139	85	54
13	2012	43	162	100	63
13	2012	44	156	102	52
13	2012	45	158	103	53
13	2012	46	155	102	52
13	2012	47	144	94	48
13	2012	48	108	104	65
13	2012	49	93	90	56
13	2012	50	56	54	34
13	2012	51	44	42	26
13	2012	52	33	31	20
13	2013	1	13	15	2
13	2013	2	8	9	1
13	2013	3	6	7	1
13	2013	4	4	5	1
13	2013	5	6	4	1
13	2013	6	4	3	1
13	2013	7	7	5	2
13	2013	8	10	7	2
13	2013	9	6	4	8
13	2013	10	9	7	13
13	2013	11	14	10	19
13	2013	12	24	18	33
13	2013	13	53	35	78
13	2013	14	94	62	139
13	2013	15	147	97	217
13	2013	16	214	141	315
13	2013	17	227	102	472
13	2013	18	317	142	659
13	2013	19	395	178	823
13	2013	20	458	206	953
13	2013	21	683	287	1094
13	2013	22	795	334	1273
13	2013	23	774	326	1240
13	2013	24	933	392	1494
13	2013	25	781	339	1178
13	2013	26	768	333	1158
13	2013	27	836	363	1261
13	2013	28	630	273	951
13	2013	29	422	305	684
13	2013	30	320	232	519
13	2013	31	263	190	426
13	2013	32	214	155	348
13	2013	33	183	121	266
13	2013	34	142	94	207
13	2013	35	106	70	155
13	2013	36	80	53	117
13	2013	37	70	96	107
13	2013	38	72	99	110
13	2013	39	76	104	116
13	2013	40	74	101	113
13	2013	41	79	90	81
13	2013	42	74	84	75
13	2013	43	82	93	83
13	2013	44	87	99	89
13	2013	45	69	97	103
13	2013	46	86	122	129
13	2013	47	76	108	114
13	2013	48	62	87	93
13	2013	49	59	62	44
13	2013	50	58	61	44
13	2013	51	43	45	32
13	2013	52	38	41	29
13	2013	53	8	9	6
14	2009	1	3	5	0
14	2009	2	2	3	0
14	2009	3	3	4	0
14	2009	4	0	1	0
14	2009	5	3	0	0
14	2009	6	6	0	0
14	2009	7	14	0	0
14	2009	8	11	0	0
14	2009	9	4	6	0
14	2009	10	7	10	1
14	2009	11	9	13	1
14	2009	12	22	32	3
14	2009	13	81	65	28
14	2009	14	153	122	52
14	2009	15	181	145	62
14	2009	16	255	204	87
14	2009	17	484	389	104
14	2009	18	467	375	100
14	2009	19	400	322	86
14	2009	20	503	405	108
14	2009	21	645	576	152
14	2009	22	732	654	172
14	2009	23	714	638	168
14	2009	24	803	718	189
14	2009	25	625	544	277
14	2009	26	523	455	231
14	2009	27	434	378	192
14	2009	28	338	294	150
14	2009	29	321	242	83
14	2009	30	327	247	84
14	2009	31	292	220	75
14	2009	32	241	181	62
14	2009	33	152	203	65
14	2009	34	107	142	46
14	2009	35	96	128	41
14	2009	36	104	139	45
14	2009	37	116	183	46
14	2009	38	139	219	55
14	2009	39	160	251	63
14	2009	40	133	210	52
14	2009	41	192	148	43
14	2009	42	153	118	34
14	2009	43	159	123	36
14	2009	44	134	104	30
14	2009	45	62	145	62
14	2009	46	31	72	31
14	2009	47	21	49	21
14	2009	48	11	25	11
14	2009	49	9	31	5
14	2009	50	6	22	3
14	2009	51	5	18	3
14	2009	52	8	26	4
14	2009	53	4	6	1
14	2010	1	4	5	1
14	2010	2	2	3	1
14	2010	3	1	1	0
14	2010	4	0	1	0
14	2010	5	0	1	0
14	2010	6	0	0	0
14	2010	7	1	1	1
14	2010	8	2	3	0
14	2010	9	5	6	1
14	2010	10	7	8	1
14	2010	11	6	8	1
14	2010	12	15	32	15
14	2010	13	23	50	23
14	2010	14	31	66	31
14	2010	15	74	160	74
14	2010	16	90	95	36
14	2010	17	121	128	48
14	2010	18	128	136	51
14	2010	19	165	175	66
14	2010	20	243	197	141
14	2010	21	278	224	161
14	2010	22	318	257	184
14	2010	23	334	270	193
14	2010	24	311	174	180
14	2010	25	294	164	170
14	2010	26	266	149	154
14	2010	27	230	129	133
14	2010	28	148	91	100
14	2010	29	139	85	93
14	2010	30	109	67	74
14	2010	31	85	52	57
14	2010	32	54	43	31
14	2010	33	50	40	29
14	2010	34	36	29	21
14	2010	35	39	31	22
14	2010	36	46	51	27
14	2010	37	71	80	42
14	2010	38	84	95	50
14	2010	39	83	94	50
14	2010	40	99	78	43
14	2010	41	75	59	32
14	2010	42	96	76	41
14	2010	43	141	112	61
14	2010	44	172	125	80
14	2010	45	169	123	78
14	2010	46	146	106	68
14	2010	47	111	81	51
14	2010	48	99	34	31
14	2010	49	67	23	21
14	2010	50	38	13	12
14	2010	51	30	10	9
14	2010	52	11	18	10
14	2011	1	8	13	7
14	2011	2	3	5	2
14	2011	3	4	6	3
14	2011	4	4	0	1
14	2011	5	2	0	0
14	2011	6	1	0	0
14	2011	7	4	0	1
14	2011	8	2	1	0
14	2011	9	4	3	1
14	2011	10	4	3	1
14	2011	11	7	5	2
14	2011	12	14	6	7
14	2011	13	13	6	7
14	2011	14	25	11	13
14	2011	15	38	16	20
14	2011	16	79	44	26
14	2011	17	93	52	30
14	2011	18	133	74	43
14	2011	19	178	100	58
14	2011	20	275	170	96
14	2011	21	399	247	140
14	2011	22	507	314	177
14	2011	23	609	378	213
14	2011	24	588	403	356
14	2011	25	557	381	337
14	2011	26	523	358	316
14	2011	27	430	294	260
14	2011	28	358	213	135
14	2011	29	290	173	109
14	2011	30	232	138	87
14	2011	31	200	119	75
14	2011	32	176	122	38
14	2011	33	130	91	28
14	2011	34	113	79	24
14	2011	35	97	67	21
14	2011	36	92	87	24
14	2011	37	121	114	32
14	2011	38	154	145	40
14	2011	39	148	139	39
14	2011	40	131	106	24
14	2011	41	106	86	20
14	2011	42	159	129	30
14	2011	43	155	125	29
14	2011	44	100	136	30
14	2011	45	128	173	39
14	2011	46	116	157	35
14	2011	47	102	137	31
14	2011	48	62	90	20
14	2011	49	54	78	18
14	2011	50	44	63	14
14	2011	51	29	42	10
14	2011	52	24	24	6
14	2012	1	23	23	6
14	2012	2	15	15	4
14	2012	3	5	5	1
14	2012	4	4	4	1
14	2012	5	7	8	2
14	2012	6	6	6	1
14	2012	7	6	6	1
14	2012	8	6	6	1
14	2012	9	7	6	1
14	2012	10	7	7	1
14	2012	11	8	8	2
14	2012	12	11	18	4
14	2012	13	12	19	4
14	2012	14	16	25	5
14	2012	15	29	45	10
14	2012	16	65	90	22
14	2012	17	83	115	29
14	2012	18	143	200	50
14	2012	19	215	300	74
14	2012	20	333	433	161
14	2012	21	449	585	217
14	2012	22	530	691	256
14	2012	23	594	774	287
14	2012	24	563	698	377
14	2012	25	506	628	339
14	2012	26	467	579	313
14	2012	27	419	520	281
14	2012	28	361	344	213
14	2012	29	276	263	163
14	2012	30	204	195	121
14	2012	31	175	167	103
14	2012	32	150	146	68
14	2012	33	102	100	47
14	2012	34	69	67	31
14	2012	35	53	51	24
14	2012	36	50	37	12
14	2012	37	65	47	15
14	2012	38	80	58	19
14	2012	39	82	60	19
14	2012	40	94	58	36
14	2012	41	85	52	33
14	2012	42	100	61	39
14	2012	43	120	74	46
14	2012	44	107	70	36
14	2012	45	115	76	38
14	2012	46	98	64	33
14	2012	47	72	47	24
14	2012	48	51	49	31
14	2012	49	43	42	26
14	2012	50	27	26	16
14	2012	51	11	11	7
14	2012	52	12	11	7
14	2013	1	5	6	1
14	2013	2	5	6	1
14	2013	3	4	5	1
14	2013	4	3	3	0
14	2013	5	3	2	1
14	2013	6	2	2	1
14	2013	7	1	1	0
14	2013	8	5	4	1
14	2013	9	3	2	4
14	2013	10	5	4	7
14	2013	11	6	5	9
14	2013	12	11	8	16
14	2013	13	22	14	32
14	2013	14	37	24	54
14	2013	15	58	38	86
14	2013	16	66	44	98
14	2013	17	116	52	241
14	2013	18	148	67	308
14	2013	19	177	79	367
14	2013	20	242	109	504
14	2013	21	339	143	544
14	2013	22	403	169	646
14	2013	23	424	178	680
14	2013	24	397	167	635
14	2013	25	341	148	514
14	2013	26	326	141	492
14	2013	27	299	130	451
14	2013	28	212	92	319
14	2013	29	167	121	271
14	2013	30	120	87	194
14	2013	31	113	82	183
14	2013	32	87	63	141
14	2013	33	68	45	98
14	2013	34	49	32	72
14	2013	35	38	25	55
14	2013	36	28	18	41
14	2013	37	24	33	36
14	2013	38	22	31	34
14	2013	39	22	30	34
14	2013	40	21	29	32
14	2013	41	24	27	24
14	2013	42	28	32	29
14	2013	43	23	27	24
14	2013	44	35	40	36
14	2013	45	32	46	48
14	2013	46	31	44	47
14	2013	47	29	41	43
14	2013	48	22	31	33
14	2013	49	25	26	19
14	2013	50	24	26	18
14	2013	51	23	25	18
14	2013	52	13	14	10
14	2013	53	5	5	4
15	2009	1	5	7	0
15	2009	2	2	3	0
15	2009	3	1	1	0
15	2009	4	0	1	0
15	2009	5	0	0	0
15	2009	6	8	0	0
15	2009	7	11	0	0
15	2009	8	6	0	0
15	2009	9	2	3	0
15	2009	10	4	6	0
15	2009	11	5	7	1
15	2009	12	7	10	1
15	2009	13	20	16	7
15	2009	14	49	39	17
15	2009	15	72	58	24
15	2009	16	106	85	36
15	2009	17	207	167	44
15	2009	18	222	178	47
15	2009	19	208	168	45
15	2009	20	289	233	62
15	2009	21	365	326	86
15	2009	22	415	371	98
15	2009	23	525	469	124
15	2009	24	612	547	144
15	2009	25	738	642	327
15	2009	26	794	691	351
15	2009	27	710	618	314
15	2009	28	627	546	278
15	2009	29	555	419	143
15	2009	30	437	330	112
15	2009	31	344	259	88
15	2009	32	352	266	91
15	2009	33	202	270	87
15	2009	34	154	206	66
15	2009	35	125	167	54
15	2009	36	128	170	55
15	2009	37	191	300	75
15	2009	38	250	394	99
15	2009	39	254	401	100
15	2009	40	169	266	67
15	2009	41	197	152	44
15	2009	42	156	121	35
15	2009	43	161	125	36
15	2009	44	140	109	32
15	2009	45	48	112	48
15	2009	46	21	49	21
15	2009	47	13	29	13
15	2009	48	15	35	15
15	2009	49	8	28	4
15	2009	50	6	19	3
15	2009	51	8	26	4
15	2009	52	7	24	4
15	2009	53	3	4	1
15	2010	1	3	4	1
15	2010	2	2	2	0
15	2010	3	1	2	0
15	2010	4	0	1	0
15	2010	5	0	0	0
15	2010	6	0	0	0
15	2010	7	0	0	0
15	2010	8	0	1	0
15	2010	9	0	0	0
15	2010	10	1	2	0
15	2010	11	1	1	0
15	2010	12	4	9	4
15	2010	13	9	19	9
15	2010	14	17	37	17
15	2010	15	19	41	19
15	2010	16	32	34	13
15	2010	17	34	36	13
15	2010	18	34	36	14
15	2010	19	73	77	29
15	2010	20	117	95	68
15	2010	21	141	114	82
15	2010	22	225	182	130
15	2010	23	216	174	125
15	2010	24	225	126	130
15	2010	25	255	142	147
15	2010	26	287	161	166
15	2010	27	270	151	156
15	2010	28	195	120	132
15	2010	29	181	111	122
15	2010	30	142	87	95
15	2010	31	105	64	71
15	2010	32	69	55	40
15	2010	33	54	43	31
15	2010	34	57	46	33
15	2010	35	46	37	26
15	2010	36	56	63	33
15	2010	37	58	65	35
15	2010	38	68	76	40
15	2010	39	66	74	39
15	2010	40	63	49	27
15	2010	41	59	47	25
15	2010	42	84	67	36
15	2010	43	87	69	37
15	2010	44	102	75	47
15	2010	45	96	70	44
15	2010	46	80	58	37
15	2010	47	50	36	23
15	2010	48	55	19	17
15	2010	49	40	14	12
15	2010	50	38	13	12
15	2010	51	25	9	8
15	2010	52	7	11	6
15	2011	1	6	10	6
15	2011	2	4	6	3
15	2011	3	1	2	1
15	2011	4	3	0	1
15	2011	5	0	0	0
15	2011	6	2	0	0
15	2011	7	2	0	1
15	2011	8	2	2	1
15	2011	9	2	1	0
15	2011	10	4	3	1
15	2011	11	5	3	1
15	2011	12	7	3	4
15	2011	13	7	3	4
15	2011	14	9	4	4
15	2011	15	8	3	4
15	2011	16	21	12	7
15	2011	17	25	14	8
15	2011	18	34	19	11
15	2011	19	51	29	17
15	2011	20	72	45	25
15	2011	21	102	63	36
15	2011	22	190	118	66
15	2011	23	254	158	89
15	2011	24	329	225	199
15	2011	25	349	239	211
15	2011	26	345	236	209
15	2011	27	329	225	199
15	2011	28	268	160	101
15	2011	29	238	142	89
15	2011	30	163	97	61
15	2011	31	142	85	53
15	2011	32	103	72	22
15	2011	33	83	58	18
15	2011	34	82	57	18
15	2011	35	84	58	18
15	2011	36	85	80	22
15	2011	37	129	122	34
15	2011	38	177	167	46
15	2011	39	173	164	45
15	2011	40	156	126	29
15	2011	41	112	91	21
15	2011	42	203	164	38
15	2011	43	211	171	39
15	2011	44	145	196	44
15	2011	45	148	200	45
15	2011	46	134	181	40
15	2011	47	117	158	35
15	2011	48	95	138	31
15	2011	49	73	106	24
15	2011	50	71	102	23
15	2011	51	46	66	15
15	2011	52	39	39	10
15	2012	1	19	19	5
15	2012	2	8	8	2
15	2012	3	5	5	1
15	2012	4	3	3	1
15	2012	5	3	3	1
15	2012	6	4	4	1
15	2012	7	2	3	1
15	2012	8	5	5	1
15	2012	9	5	4	1
15	2012	10	7	7	1
15	2012	11	8	8	2
15	2012	12	7	11	2
15	2012	13	6	10	2
15	2012	14	7	11	2
15	2012	15	7	11	2
15	2012	16	12	17	4
15	2012	17	18	24	6
15	2012	18	24	34	8
15	2012	19	38	54	13
15	2012	20	61	80	30
15	2012	21	83	108	40
15	2012	22	110	143	53
15	2012	23	135	176	65
15	2012	24	174	216	117
15	2012	25	217	270	146
15	2012	26	275	341	184
15	2012	27	317	393	212
15	2012	28	271	258	160
15	2012	29	219	208	129
15	2012	30	150	143	89
15	2012	31	122	117	72
15	2012	32	93	91	43
15	2012	33	66	64	30
15	2012	34	53	51	24
15	2012	35	48	46	22
15	2012	36	63	46	15
15	2012	37	95	69	23
15	2012	38	124	90	29
15	2012	39	116	85	27
15	2012	40	105	64	40
15	2012	41	71	43	27
15	2012	42	87	54	34
15	2012	43	97	60	37
15	2012	44	93	61	31
15	2012	45	79	52	26
15	2012	46	69	45	23
15	2012	47	47	31	16
15	2012	48	40	38	24
15	2012	49	33	32	20
15	2012	50	23	23	14
15	2012	51	9	8	5
15	2012	52	10	10	6
15	2013	1	4	4	1
15	2013	2	3	4	0
15	2013	3	1	1	0
15	2013	4	1	2	0
15	2013	5	1	1	0
15	2013	6	1	1	0
15	2013	7	1	1	0
15	2013	8	3	2	1
15	2013	9	1	1	1
15	2013	10	2	1	3
15	2013	11	3	2	4
15	2013	12	3	2	4
15	2013	13	6	4	9
15	2013	14	8	6	12
15	2013	15	12	8	18
15	2013	16	15	10	22
15	2013	17	16	7	33
15	2013	18	22	10	46
15	2013	19	35	16	73
15	2013	20	52	23	108
15	2013	21	99	42	159
15	2013	22	133	56	213
15	2013	23	201	85	323
15	2013	24	238	100	382
15	2013	25	241	105	363
15	2013	26	254	110	383
15	2013	27	237	103	357
15	2013	28	221	96	333
15	2013	29	124	90	201
15	2013	30	105	76	170
15	2013	31	84	61	136
15	2013	32	74	54	120
15	2013	33	56	37	81
15	2013	34	48	32	70
15	2013	35	41	27	59
15	2013	36	43	28	62
15	2013	37	46	63	70
15	2013	38	49	67	75
15	2013	39	52	72	80
15	2013	40	43	59	66
15	2013	41	45	52	46
15	2013	42	51	59	53
15	2013	43	70	80	72
15	2013	44	62	71	64
15	2013	45	50	71	75
15	2013	46	44	62	66
15	2013	47	41	58	61
15	2013	48	36	50	53
15	2013	49	36	38	27
15	2013	50	34	36	26
15	2013	51	25	26	19
15	2013	52	22	23	17
15	2013	53	4	4	3
21	2009	1	0	0	0
21	2009	2	0	0	0
21	2009	3	0	0	0
21	2009	4	0	0	0
21	2009	5	0	6	0
21	2009	6	0	4	0
21	2009	7	0	10	0
21	2009	8	0	10	0
21	2009	9	0	0	0
21	2009	10	0	0	0
21	2009	11	0	0	0
21	2009	12	0	0	0
21	2009	13	14	19	8
21	2009	14	29	39	16
21	2009	15	45	61	25
21	2009	16	51	69	28
21	2009	17	69	48	41
21	2009	18	85	59	51
21	2009	19	110	76	65
21	2009	20	157	108	93
21	2009	21	220	100	85
21	2009	22	232	106	90
21	2009	23	265	121	103
21	2009	24	359	164	140
21	2009	25	363	270	195
21	2009	26	446	331	240
21	2009	27	546	405	294
21	2009	28	690	512	371
21	2009	29	726	655	583
21	2009	30	741	667	594
21	2009	31	728	657	585
21	2009	32	662	596	531
21	2009	33	541	232	352
21	2009	34	391	168	255
21	2009	35	294	126	191
21	2009	36	258	111	168
21	2009	37	243	207	73
21	2009	38	234	199	70
21	2009	39	224	191	67
21	2009	40	173	147	52
21	2009	41	194	49	97
21	2009	42	124	31	62
21	2009	43	151	38	75
21	2009	44	135	34	67
21	2009	45	0	0	0
21	2009	46	0	0	0
21	2009	47	0	0	0
21	2009	48	0	0	0
21	2009	49	0	64	0
21	2009	50	0	48	0
21	2009	51	0	40	0
21	2009	52	0	32	0
21	2009	53	34	0	11
21	2010	1	24	0	8
21	2010	2	10	0	3
21	2010	3	11	0	4
21	2010	4	5	3	0
21	2010	5	7	5	0
21	2010	6	3	2	0
21	2010	7	5	3	0
21	2010	8	3	0	0
21	2010	9	4	0	0
21	2010	10	10	0	0
21	2010	11	15	0	0
21	2010	12	7	6	2
21	2010	13	8	7	2
21	2010	14	12	10	3
21	2010	15	29	25	8
21	2010	16	41	70	17
21	2010	17	51	86	21
21	2010	18	61	104	25
21	2010	19	128	216	52
21	2010	20	175	234	111
21	2010	21	189	253	120
21	2010	22	333	445	211
21	2010	23	429	575	272
21	2010	24	633	439	398
21	2010	25	808	560	508
21	2010	26	1002	695	630
21	2010	27	1054	730	663
21	2010	28	1135	688	722
21	2010	29	1115	677	709
21	2010	30	995	604	633
21	2010	31	775	470	493
21	2010	32	556	302	191
21	2010	33	467	253	160
21	2010	34	363	197	124
21	2010	35	258	140	88
21	2010	36	253	171	128
21	2010	37	205	139	103
21	2010	38	177	120	90
21	2010	39	125	85	63
21	2010	40	88	60	82
21	2010	41	84	57	78
21	2010	42	117	79	108
21	2010	43	132	89	122
21	2010	44	135	72	111
21	2010	45	110	59	90
21	2010	46	101	54	83
21	2010	47	85	45	70
21	2010	48	113	35	9
21	2010	49	62	19	5
21	2010	50	46	14	4
21	2010	51	36	11	3
21	2010	52	0	0	36
21	2011	1	0	0	29
21	2011	2	0	0	19
21	2011	3	0	0	7
21	2011	4	0	0	10
21	2011	5	0	0	5
21	2011	6	0	0	7
21	2011	7	0	0	5
21	2011	8	0	0	10
21	2011	9	0	0	14
21	2011	10	0	0	7
21	2011	11	0	0	16
21	2011	12	0	2	0
21	2011	13	0	2	0
21	2011	14	0	3	0
21	2011	15	0	3	0
21	2011	16	17	9	2
21	2011	17	20	10	3
21	2011	18	25	12	3
21	2011	19	32	16	4
21	2011	20	78	16	42
21	2011	21	103	21	56
21	2011	22	136	28	73
21	2011	23	210	43	113
21	2011	24	211	160	237
21	2011	25	286	218	321
21	2011	26	319	243	359
21	2011	27	406	309	457
21	2011	28	266	351	463
21	2011	29	234	310	409
21	2011	30	213	281	371
21	2011	31	189	249	329
21	2011	32	122	301	176
21	2011	33	106	261	152
21	2011	34	75	186	109
21	2011	35	64	158	92
21	2011	36	55	106	51
21	2011	37	41	79	38
21	2011	38	47	91	44
21	2011	39	38	73	35
21	2011	40	59	62	19
21	2011	41	50	52	16
21	2011	42	81	85	26
21	2011	43	82	85	26
21	2011	44	82	41	20
21	2011	45	84	42	21
21	2011	46	65	33	16
21	2011	47	52	26	13
21	2011	48	0	0	0
21	2011	49	0	0	0
21	2011	50	0	0	0
21	2011	51	0	0	0
21	2011	52	14	0	0
21	2012	1	12	0	0
21	2012	2	8	0	0
21	2012	3	4	0	0
21	2012	4	4	1	0
21	2012	5	7	1	0
21	2012	6	4	1	0
21	2012	7	14	3	0
21	2012	8	10	6	2
21	2012	9	13	8	2
21	2012	10	16	10	2
21	2012	11	17	10	3
21	2012	12	12	25	1
21	2012	13	11	24	1
21	2012	14	13	28	1
21	2012	15	20	43	2
21	2012	16	30	47	13
21	2012	17	34	54	15
21	2012	18	48	75	21
21	2012	19	65	101	29
21	2012	20	131	264	76
21	2012	21	228	458	132
21	2012	22	295	593	170
21	2012	23	393	791	228
21	2012	24	577	882	460
21	2012	25	771	1179	615
21	2012	26	913	1395	728
21	2012	27	1035	1583	826
21	2012	28	771	1416	815
21	2012	29	666	1223	704
21	2012	30	559	1027	591
21	2012	31	444	815	469
21	2012	32	362	684	268
21	2012	33	243	459	180
21	2012	34	144	272	107
21	2012	35	121	228	89
21	2012	36	77	190	125
21	2012	37	78	193	127
21	2012	38	79	195	128
21	2012	39	58	144	95
21	2012	40	44	124	27
21	2012	41	24	66	15
21	2012	42	31	87	19
21	2012	43	36	101	22
21	2012	44	37	84	16
21	2012	45	30	70	13
21	2012	46	25	57	11
21	2012	47	25	57	11
21	2012	48	0	12	2
21	2012	49	0	7	1
21	2012	50	0	6	1
21	2012	51	0	5	1
21	2012	52	0	4	1
21	2013	1	0	2	0
21	2013	2	0	1	0
21	2013	3	0	1	0
21	2013	4	0	0	0
21	2013	5	0	2	1
21	2013	6	0	2	1
21	2013	7	0	1	1
21	2013	8	0	1	1
21	2013	9	2	0	1
21	2013	10	3	0	2
21	2013	11	5	0	2
21	2013	12	6	0	3
21	2013	13	6	5	9
21	2013	14	8	7	13
21	2013	15	7	6	10
21	2013	16	9	8	13
21	2013	17	6	7	18
21	2013	18	11	12	30
21	2013	19	14	15	39
21	2013	20	25	27	70
21	2013	21	34	50	119
21	2013	22	39	58	138
21	2013	23	60	88	211
21	2013	24	81	119	284
21	2013	25	164	146	318
21	2013	26	214	190	414
21	2013	27	319	283	618
21	2013	28	375	332	726
21	2013	29	438	341	1110
21	2013	30	418	326	1060
21	2013	31	367	286	931
21	2013	32	390	304	990
21	2013	33	319	260	856
21	2013	34	263	214	705
21	2013	35	143	117	385
21	2013	36	90	74	242
21	2013	37	75	30	126
21	2013	38	67	27	113
21	2013	39	47	19	79
21	2013	40	35	14	59
21	2013	41	20	1	19
21	2013	42	23	2	22
21	2013	43	21	2	20
21	2013	44	20	2	20
21	2013	45	11	11	11
21	2013	46	9	9	9
21	2013	47	9	9	9
21	2013	48	7	7	7
21	2013	49	6	0	0
21	2013	50	4	0	0
21	2013	51	3	0	0
21	2013	52	3	0	0
21	2013	53	0	0	0
22	2009	1	0	0	0
22	2009	2	0	0	0
22	2009	3	0	0	0
22	2009	4	0	0	0
22	2009	5	0	1	0
22	2009	6	0	7	0
22	2009	7	0	12	0
22	2009	8	0	19	0
22	2009	9	0	0	0
22	2009	10	0	0	0
22	2009	11	0	0	0
22	2009	12	0	0	0
22	2009	13	23	31	13
22	2009	14	18	25	10
22	2009	15	21	29	12
22	2009	16	19	26	11
22	2009	17	38	26	23
22	2009	18	41	28	24
22	2009	19	35	24	20
22	2009	20	79	55	47
22	2009	21	82	37	32
22	2009	22	101	46	39
22	2009	23	124	57	48
22	2009	24	142	65	55
22	2009	25	172	128	93
22	2009	26	253	188	136
22	2009	27	343	254	184
22	2009	28	436	323	234
22	2009	29	485	437	389
22	2009	30	362	327	291
22	2009	31	343	309	275
22	2009	32	318	286	255
22	2009	33	328	141	214
22	2009	34	287	123	187
22	2009	35	285	122	185
22	2009	36	328	141	214
22	2009	37	327	278	98
22	2009	38	311	264	93
22	2009	39	290	247	87
22	2009	40	232	197	70
22	2009	41	237	59	118
22	2009	42	180	45	90
22	2009	43	168	42	84
22	2009	44	144	36	72
22	2009	45	0	0	0
22	2009	46	0	0	0
22	2009	47	0	0	0
22	2009	48	0	0	0
22	2009	49	0	70	0
22	2009	50	0	58	0
22	2009	51	0	62	0
22	2009	52	0	40	0
22	2009	53	31	0	10
22	2010	1	8	0	3
22	2010	2	11	0	4
22	2010	3	9	0	3
22	2010	4	9	6	0
22	2010	5	7	5	0
22	2010	6	2	1	0
22	2010	7	2	1	0
22	2010	8	4	0	0
22	2010	9	4	0	0
22	2010	10	10	0	0
22	2010	11	6	0	0
22	2010	12	7	6	2
22	2010	13	10	8	3
22	2010	14	9	7	2
22	2010	15	14	12	4
22	2010	16	33	56	14
22	2010	17	55	92	22
22	2010	18	57	97	23
22	2010	19	100	170	41
22	2010	20	175	235	111
22	2010	21	202	271	128
22	2010	22	294	394	186
22	2010	23	345	461	218
22	2010	24	548	380	345
22	2010	25	593	411	373
22	2010	26	661	458	416
22	2010	27	601	416	378
22	2010	28	587	356	373
22	2010	29	529	321	336
22	2010	30	509	309	324
22	2010	31	363	220	231
22	2010	32	280	152	96
22	2010	33	255	138	87
22	2010	34	263	143	90
22	2010	35	277	150	95
22	2010	36	247	168	125
22	2010	37	194	131	98
22	2010	38	200	135	101
22	2010	39	154	104	78
22	2010	40	119	80	110
22	2010	41	110	74	102
22	2010	42	134	91	124
22	2010	43	122	82	113
22	2010	44	143	76	117
22	2010	45	119	64	97
22	2010	46	114	61	93
22	2010	47	83	44	68
22	2010	48	100	31	8
22	2010	49	76	23	6
22	2010	50	58	18	4
22	2010	51	54	17	4
22	2010	52	0	0	56
22	2011	1	0	0	31
22	2011	2	0	0	23
22	2011	3	0	0	17
22	2011	4	0	0	6
22	2011	5	0	0	7
22	2011	6	0	0	8
22	2011	7	0	0	7
22	2011	8	0	0	13
22	2011	9	0	0	10
22	2011	10	0	0	20
22	2011	11	0	0	24
22	2011	12	0	4	0
22	2011	13	0	3	0
22	2011	14	0	6	0
22	2011	15	0	6	0
22	2011	16	28	14	3
22	2011	17	31	16	4
22	2011	18	26	13	3
22	2011	19	51	26	6
22	2011	20	103	21	55
22	2011	21	162	33	87
22	2011	22	198	41	106
22	2011	23	328	67	177
22	2011	24	275	210	310
22	2011	25	294	224	331
22	2011	26	311	237	350
22	2011	27	352	268	396
22	2011	28	184	243	321
22	2011	29	183	241	319
22	2011	30	152	200	264
22	2011	31	155	204	270
22	2011	32	101	248	145
22	2011	33	92	225	132
22	2011	34	74	181	106
22	2011	35	78	191	112
22	2011	36	86	166	80
22	2011	37	80	154	74
22	2011	38	91	175	84
22	2011	39	59	114	55
22	2011	40	98	103	31
22	2011	41	76	80	24
22	2011	42	91	95	29
22	2011	43	86	90	27
22	2011	44	84	42	21
22	2011	45	70	35	17
22	2011	46	60	30	15
22	2011	47	45	23	11
22	2011	48	0	0	0
22	2011	49	0	0	0
22	2011	50	0	0	0
22	2011	51	0	0	0
22	2011	52	11	0	0
22	2012	1	9	0	0
22	2012	2	2	0	0
22	2012	3	1	0	0
22	2012	4	1	0	0
22	2012	5	3	1	0
22	2012	6	3	1	0
22	2012	7	8	2	0
22	2012	8	4	3	1
22	2012	9	6	4	1
22	2012	10	7	4	1
22	2012	11	4	2	1
22	2012	12	2	5	0
22	2012	13	4	8	0
22	2012	14	4	8	0
22	2012	15	6	12	0
22	2012	16	11	17	5
22	2012	17	10	15	4
22	2012	18	16	26	7
22	2012	19	22	35	10
22	2012	20	32	64	18
22	2012	21	50	101	29
22	2012	22	66	134	38
22	2012	23	91	184	53
22	2012	24	147	224	117
22	2012	25	161	246	128
22	2012	26	239	366	191
22	2012	27	329	503	262
22	2012	28	220	404	233
22	2012	29	189	347	200
22	2012	30	150	276	159
22	2012	31	114	209	120
22	2012	32	98	186	73
22	2012	33	66	126	49
22	2012	34	50	94	37
22	2012	35	55	104	41
22	2012	36	36	88	58
22	2012	37	38	94	62
22	2012	38	36	89	59
22	2012	39	24	59	39
22	2012	40	14	39	8
22	2012	41	9	25	6
22	2012	42	8	23	5
22	2012	43	8	22	5
22	2012	44	8	18	3
22	2012	45	7	16	3
22	2012	46	5	10	2
22	2012	47	5	12	2
22	2012	48	0	2	0
22	2012	49	0	2	0
22	2012	50	0	1	0
22	2012	51	0	1	0
22	2012	52	0	1	0
22	2013	1	0	0	0
22	2013	2	0	0	0
22	2013	3	0	0	0
22	2013	4	0	0	0
22	2013	5	0	0	0
22	2013	6	0	0	0
22	2013	7	0	1	0
22	2013	8	0	0	0
22	2013	9	1	0	0
22	2013	10	1	0	0
22	2013	11	0	0	0
22	2013	12	0	0	0
22	2013	13	1	1	2
22	2013	14	1	1	2
22	2013	15	2	2	3
22	2013	16	2	2	3
22	2013	17	2	2	5
22	2013	18	3	4	10
22	2013	19	6	6	17
22	2013	20	8	9	23
22	2013	21	10	15	35
22	2013	22	18	27	64
22	2013	23	27	40	96
22	2013	24	39	57	136
22	2013	25	59	52	114
22	2013	26	88	78	171
22	2013	27	87	77	168
22	2013	28	98	87	190
22	2013	29	101	79	256
22	2013	30	68	53	173
22	2013	31	75	58	190
22	2013	32	67	52	169
22	2013	33	42	34	113
22	2013	34	31	25	84
22	2013	35	16	13	42
22	2013	36	12	10	32
22	2013	37	13	5	22
22	2013	38	12	5	21
22	2013	39	8	3	14
22	2013	40	5	2	8
22	2013	41	4	0	4
22	2013	42	4	0	4
22	2013	43	5	0	4
22	2013	44	8	1	8
22	2013	45	4	4	4
22	2013	46	2	2	2
22	2013	47	1	1	1
22	2013	48	1	1	1
22	2013	49	1	0	0
22	2013	50	1	0	0
22	2013	51	1	0	0
22	2013	52	1	0	0
22	2013	53	0	0	0
23	2009	1	0	0	0
23	2009	2	0	0	0
23	2009	3	0	0	0
23	2009	4	0	0	0
23	2009	5	0	9	0
23	2009	6	0	6	0
23	2009	7	0	2	0
23	2009	8	0	3	0
23	2009	9	0	0	0
23	2009	10	0	0	0
23	2009	11	0	0	0
23	2009	12	0	0	0
23	2009	13	10	14	6
23	2009	14	21	28	11
23	2009	15	33	44	18
23	2009	16	39	54	22
23	2009	17	51	35	31
23	2009	18	61	42	36
23	2009	19	80	55	47
23	2009	20	119	81	70
23	2009	21	159	73	62
23	2009	22	205	94	80
23	2009	23	233	106	91
23	2009	24	377	172	147
23	2009	25	462	342	248
23	2009	26	554	411	298
23	2009	27	655	486	352
23	2009	28	747	555	402
23	2009	29	811	731	651
23	2009	30	768	692	616
23	2009	31	712	641	571
23	2009	32	644	581	517
23	2009	33	536	230	349
23	2009	34	378	162	246
23	2009	35	312	134	203
23	2009	36	317	136	206
23	2009	37	313	266	94
23	2009	38	281	239	84
23	2009	39	219	186	66
23	2009	40	141	120	42
23	2009	41	176	44	88
23	2009	42	146	37	73
23	2009	43	114	28	57
23	2009	44	74	19	37
23	2009	45	0	0	0
23	2009	46	0	0	0
23	2009	47	0	0	0
23	2009	48	0	0	0
23	2009	49	0	18	0
23	2009	50	0	12	0
23	2009	51	0	11	0
23	2009	52	0	10	0
23	2009	53	9	0	3
23	2010	1	13	0	4
23	2010	2	7	0	2
23	2010	3	5	0	2
23	2010	4	3	2	0
23	2010	5	2	1	0
23	2010	6	2	1	0
23	2010	7	1	1	0
23	2010	8	1	0	0
23	2010	9	2	0	0
23	2010	10	2	0	0
23	2010	11	4	0	0
23	2010	12	3	2	1
23	2010	13	3	2	1
23	2010	14	5	5	1
23	2010	15	10	9	3
23	2010	16	14	24	6
23	2010	17	21	36	9
23	2010	18	22	38	9
23	2010	19	47	80	19
23	2010	20	69	93	44
23	2010	21	86	116	55
23	2010	22	81	109	51
23	2010	23	75	100	47
23	2010	24	119	82	75
23	2010	25	126	87	79
23	2010	26	153	106	96
23	2010	27	167	116	105
23	2010	28	180	109	114
23	2010	29	162	98	103
23	2010	30	133	80	84
23	2010	31	93	57	59
23	2010	32	80	43	27
23	2010	33	80	43	27
23	2010	34	75	41	26
23	2010	35	70	38	24
23	2010	36	54	36	27
23	2010	37	41	28	21
23	2010	38	33	23	17
23	2010	39	26	18	13
23	2010	40	27	18	25
23	2010	41	18	12	17
23	2010	42	23	16	22
23	2010	43	16	11	15
23	2010	44	25	13	21
23	2010	45	22	12	18
23	2010	46	17	9	14
23	2010	47	18	10	15
23	2010	48	23	7	2
23	2010	49	23	7	2
23	2010	50	25	8	2
23	2010	51	14	4	1
23	2010	52	0	0	11
23	2011	1	0	0	7
23	2011	2	0	0	9
23	2011	3	0	0	2
23	2011	4	0	0	4
23	2011	5	0	0	1
23	2011	6	0	0	3
23	2011	7	0	0	2
23	2011	8	0	0	1
23	2011	9	0	0	4
23	2011	10	0	0	1
23	2011	11	0	0	1
23	2011	12	0	0	0
23	2011	13	0	0	0
23	2011	14	0	1	0
23	2011	15	0	1	0
23	2011	16	9	5	1
23	2011	17	12	6	1
23	2011	18	17	9	2
23	2011	19	16	8	2
23	2011	20	36	7	19
23	2011	21	54	11	29
23	2011	22	83	17	45
23	2011	23	149	31	80
23	2011	24	156	119	176
23	2011	25	190	145	214
23	2011	26	219	167	246
23	2011	27	264	201	297
23	2011	28	195	258	340
23	2011	29	234	309	409
23	2011	30	218	287	379
23	2011	31	194	256	338
23	2011	32	128	316	185
23	2011	33	96	236	138
23	2011	34	68	168	98
23	2011	35	70	174	101
23	2011	36	60	115	55
23	2011	37	57	110	53
23	2011	38	50	97	47
23	2011	39	40	77	37
23	2011	40	65	68	21
23	2011	41	53	55	17
23	2011	42	66	69	21
23	2011	43	67	70	21
23	2011	44	67	34	17
23	2011	45	69	34	17
23	2011	46	56	28	14
23	2011	47	47	24	12
23	2011	48	0	0	0
23	2011	49	0	0	0
23	2011	50	0	0	0
23	2011	51	0	0	0
23	2011	52	13	0	0
23	2012	1	6	0	0
23	2012	2	3	0	0
23	2012	3	2	0	0
23	2012	4	4	1	0
23	2012	5	3	1	0
23	2012	6	2	0	0
23	2012	7	2	0	0
23	2012	8	3	2	0
[truncated: 6,123 more rows]
